# Supplementary material for: Efficacy of non-pharmacological interventions for depression in individuals with Parkinson's disease: A systematic review and network meta-analysis
Source: Front Aging Neurosci. 2022 Nov 10;14:1050715. doi: 10.3389/fnagi.2022.1050715 (PMC9691406; doi:10.3389/fnagi.2022.1050715)
Supplement: Supplementary file 1 [file Table_1.XLSX]

## Sheet: Sheet1
Dance	-0.13 (-3.72,3.47)	0.47 (-1.37,2.32)	0.56 (-2.22,3.34)	0.54 (-2.64,3.73)	0.75 (-1.44,2.95)	0.83 (-1.14,2.80)	0.74 (-2.03,3.51)	0.83 (-1.14,2.80)	0.92 (-1.63,3.47)	0.92 (-1.03,2.87)	0.89 (-1.63,3.41)	1.10 (-0.93,3.12)	1.06 (-1.31,3.43)	1.06 (-1.72,3.85)	1.06 (-1.60,3.72)	-1.02 (-3.74,1.71)	1.21 (-1.57,3.98)	1.31 (-1.36,3.97)	1.32 (-0.66,3.29)	1.39 (-1.11,3.88)	1.17 (-1.31,3.65)	1.27 (-0.71,3.24)	1.33 (-0.62,3.28)	1.32 (-0.66,3.31)	1.47 (-0.91,3.86)	1.51 (-1.12,4.15)	1.61 (-0.40,3.62)	1.66 (-1.12,4.44)	1.70 (0.14,3.25)	1.98 (-0.80,4.76)	2.29 (-0.17,4.75)	2.67 (0.44,4.91)	3.23 (0.41,6.05)
0.13 (-3.47,3.72)	LSVT-BIG therapy	0.60 (-2.79,3.99)	0.69 (-2.83,4.21)	0.67 (-0.99,2.34)	0.88 (-2.71,4.47)	0.96 (-2.50,4.42)	0.87 (-2.64,4.38)	0.95 (-2.50,4.41)	1.05 (-1.79,3.89)	1.05 (-2.40,4.49)	1.02 (-2.30,4.34)	1.22 (-1.75,4.19)	1.19 (-2.52,4.89)	1.19 (-2.33,4.72)	1.19 (-1.74,4.12)	-0.31 (-2.69,2.06)	1.33 (-1.70,4.37)	1.43 (-1.50,4.37)	1.44 (-2.02,4.91)	1.51 (-1.08,4.11)	1.30 (-1.99,4.59)	1.39 (-2.07,4.86)	1.46 (-1.99,4.91)	1.45 (-2.02,4.92)	1.60 (-1.09,4.29)	1.64 (-1.09,4.38)	1.74 (-1.74,5.22)	1.79 (-1.73,5.31)	1.82 (-1.42,5.07)	2.11 (-0.17,4.39)	2.42 (-1.34,6.18)	2.80 (-0.32,5.92)	3.36 (0.45,6.27)
-0.47 (-2.32,1.37)	-0.60 (-3.99,2.79)	CBT	0.09 (-2.42,2.60)	0.07 (-2.88,3.03)	0.28 (-0.91,1.47)	0.36 (-1.20,1.93)	0.27 (-2.23,2.76)	0.36 (-1.21,1.92)	0.45 (-1.81,2.71)	0.45 (-1.09,1.99)	0.42 (-1.79,2.64)	0.62 (-1.01,2.26)	0.59 (-1.46,2.63)	0.59 (-1.92,3.11)	0.59 (-1.78,2.96)	-0.25 (-2.43,1.93)	0.73 (-1.77,3.24)	0.83 (-1.54,3.21)	0.85 (-0.73,2.42)	0.91 (-1.27,3.10)	0.70 (-1.47,2.87)	0.79 (-0.78,2.37)	0.86 (-0.68,2.40)	0.85 (-0.73,2.44)	1.00 (-1.06,3.07)	1.04 (-1.31,3.39)	1.14 (-0.47,2.76)	1.19 (-1.32,3.70)	1.23 (0.23,2.22)	1.51 (-1.00,4.02)	1.82 (-0.33,3.97)	2.20 (0.31,4.09)	2.76 (0.21,5.31)
-0.56 (-3.34,2.22)	-0.69 (-4.21,2.83)	-0.09 (-2.60,2.42)	rTMS and traditional rehabilitation	-0.02 (-3.12,3.09)	0.19 (-2.59,2.96)	0.27 (-2.33,2.87)	0.18 (-1.58,1.93)	0.26 (-2.34,2.86)	0.36 (-2.10,2.81)	0.36 (-2.23,2.94)	0.33 (-0.84,1.50)	0.53 (-1.38,2.44)	0.49 (-2.42,3.41)	0.50 (-1.28,2.28)	0.50 (-2.06,3.06)	0.25 (-2.31,2.81)	0.64 (-2.04,3.32)	0.74 (-1.83,3.31)	0.75 (-1.85,3.36)	0.82 (-1.57,3.21)	0.61 (-0.65,1.86)	0.70 (-1.90,3.31)	0.77 (-1.82,3.36)	0.76 (-1.85,3.37)	0.91 (-1.37,3.19)	0.95 (-1.59,3.49)	1.05 (-1.58,3.68)	1.10 (-0.08,2.28)	1.13 (-1.17,3.44)	1.42 (-1.27,4.10)	1.73 (-1.26,4.72)	2.11 (-0.02,4.24)	2.67 (-0.06,5.40)
-0.54 (-3.73,2.64)	-0.67 (-2.34,0.99)	-0.07 (-3.03,2.88)	0.02 (-3.09,3.12)	Aerobic exercise	0.21 (-2.98,3.39)	0.29 (-2.74,3.32)	0.19 (-2.90,3.29)	0.28 (-2.75,3.31)	0.38 (-1.93,2.68)	0.37 (-2.65,3.39)	0.35 (-2.53,3.22)	0.55 (-1.91,3.01)	0.51 (-2.79,3.82)	0.52 (-2.59,3.63)	0.52 (-1.90,2.93)	-1.51 (-4.22,1.21)	0.66 (-1.88,3.20)	0.76 (-1.66,3.18)	0.77 (-2.27,3.81)	0.84 (-1.15,2.83)	0.63 (-2.21,3.47)	0.72 (-2.32,3.76)	0.79 (-2.23,3.81)	0.78 (-2.27,3.82)	0.93 (-1.19,3.04)	0.97 (-1.20,3.14)	1.07 (-1.99,4.13)	1.12 (-1.99,4.22)	1.15 (-1.63,3.93)	1.44 (-0.13,3.00)	1.75 (-1.63,5.12)	2.13 (-0.51,4.76)	2.69 (0.30,5.07)
-0.75 (-2.95,1.44)	-0.88 (-4.47,2.71)	-0.28 (-1.47,0.91)	-0.19 (-2.96,2.59)	-0.21 (-3.39,2.98)	Clinical monitoring	0.08 (-1.88,2.05)	-0.01 (-2.77,2.75)	0.08 (-1.89,2.04)	0.17 (-2.38,2.72)	0.17 (-1.78,2.11)	0.14 (-2.37,2.66)	0.35 (-1.68,2.37)	0.31 (-2.06,2.67)	0.31 (-2.47,3.09)	0.31 (-2.34,2.96)	-0.15 (-2.92,2.63)	0.45 (-2.32,3.22)	0.55 (-2.10,3.21)	0.57 (-1.41,2.54)	0.63 (-1.85,3.12)	0.42 (-2.06,2.89)	0.51 (-1.46,2.49)	0.58 (-1.36,2.53)	0.57 (-1.41,2.55)	0.72 (-1.66,3.11)	0.76 (-1.87,3.40)	0.86 (-1.14,2.87)	0.91 (-1.86,3.69)	0.95 (-0.60,2.49)	1.23 (-1.55,4.01)	1.54 (-0.92,3.99)	1.92 (-0.31,4.15)	2.48 (-0.33,5.30)
-0.83 (-2.80,1.14)	-0.96 (-4.42,2.50)	-0.36 (-1.93,1.20)	-0.27 (-2.87,2.33)	-0.29 (-3.32,2.74)	-0.08 (-2.05,1.88)	VR and Wuqinxi	-0.09 (-2.68,2.49)	-0.01 (-1.72,1.70)	0.09 (-2.27,2.45)	0.08 (-1.60,1.77)	0.06 (-2.26,2.38)	0.26 (-1.51,2.04)	0.22 (-1.93,2.38)	0.23 (-2.38,2.84)	0.23 (-2.24,2.70)	-0.20 (-2.66,2.26)	0.37 (-2.22,2.97)	0.47 (-2.00,2.95)	0.48 (-1.23,2.20)	0.55 (-1.74,2.84)	0.34 (-1.94,2.61)	0.43 (-1.29,2.15)	0.50 (-1.19,2.18)	0.49 (-1.24,2.22)	0.64 (-1.54,2.82)	0.68 (-1.77,3.13)	0.78 (-0.98,2.54)	0.83 (-1.77,3.43)	0.86 (-0.35,2.07)	1.15 (-1.45,3.75)	1.46 (-0.80,3.71)	1.84 (-0.17,3.85)	2.40 (-0.24,5.04)
-0.74 (-3.51,2.03)	-0.87 (-4.38,2.64)	-0.27 (-2.76,2.23)	-0.18 (-1.93,1.58)	-0.19 (-3.29,2.90)	0.01 (-2.75,2.77)	0.09 (-2.49,2.68)	tDCS	0.09 (-2.50,2.68)	0.18 (-2.26,2.62)	0.18 (-2.40,2.75)	0.15 (-1.15,1.46)	0.36 (-1.54,2.25)	0.32 (-2.59,3.22)	0.32 (-1.44,2.09)	0.32 (-2.23,2.87)	-0.47 (-2.49,1.55)	0.47 (-2.20,3.14)	0.57 (-1.99,3.12)	0.58 (-2.02,3.17)	0.65 (-1.73,3.02)	0.43 (-0.80,1.66)	0.53 (-2.07,3.12)	0.59 (-1.98,3.17)	0.58 (-2.02,3.18)	0.73 (-1.53,3.00)	0.78 (-1.75,3.30)	0.87 (-1.74,3.49)	0.92 (-0.83,2.68)	0.96 (-1.33,3.25)	1.24 (-1.43,3.92)	1.55 (-1.43,4.53)	1.93 (-0.18,4.05)	2.49 (-0.22,5.21)
-0.83 (-2.80,1.14)	-0.95 (-4.41,2.50)	-0.36 (-1.92,1.21)	-0.26 (-2.86,2.34)	-0.28 (-3.31,2.75)	-0.08 (-2.04,1.89)	0.01 (-1.70,1.72)	-0.09 (-2.68,2.50)	Resistance exercise	0.09 (-2.27,2.45)	0.09 (-1.59,1.78)	0.07 (-2.26,2.39)	0.27 (-1.50,2.04)	0.23 (-1.93,2.39)	0.24 (-2.37,2.84)	0.24 (-2.24,2.71)	0.46 (-2.46,3.37)	0.38 (-2.22,2.97)	0.48 (-2.00,2.96)	0.49 (-1.23,2.21)	0.56 (-1.73,2.85)	0.34 (-1.93,2.62)	0.44 (-1.28,2.16)	0.51 (-1.18,2.19)	0.50 (-1.23,2.22)	0.65 (-1.53,2.83)	0.69 (-1.76,3.14)	0.79 (-0.97,2.54)	0.84 (-1.76,3.44)	0.87 (-0.34,2.08)	1.15 (-1.45,3.76)	1.46 (-0.79,3.72)	1.85 (-0.16,3.85)	2.41 (-0.24,5.05)
-0.92 (-3.47,1.63)	-1.05 (-3.89,1.79)	-0.45 (-2.71,1.81)	-0.36 (-2.81,2.10)	-0.38 (-2.68,1.93)	-0.17 (-2.72,2.38)	-0.09 (-2.45,2.27)	-0.18 (-2.62,2.26)	-0.09 (-2.45,2.27)	Mindfulness intervention	-0.00 (-2.35,2.34)	-0.03 (-2.18,2.13)	0.18 (-1.38,1.73)	0.14 (-2.57,2.84)	0.14 (-2.32,2.60)	0.14 (-1.34,1.62)	0.18 (-2.20,2.55)	0.28 (-1.39,1.96)	0.39 (-1.10,1.87)	0.40 (-1.97,2.76)	0.47 (-0.69,1.62)	0.25 (-1.86,2.36)	0.35 (-2.02,2.71)	0.41 (-1.93,2.75)	0.40 (-1.97,2.78)	0.55 (-0.35,1.46)	0.59 (-0.85,2.03)	0.69 (-1.70,3.09)	0.74 (-1.71,3.20)	0.78 (-1.25,2.80)	1.06 (-0.63,2.75)	1.37 (-1.41,4.15)	1.75 (-0.07,3.57)	2.31 (0.56,4.06)
-0.92 (-2.87,1.03)	-1.05 (-4.49,2.40)	-0.45 (-1.99,1.09)	-0.36 (-2.94,2.23)	-0.37 (-3.39,2.65)	-0.17 (-2.11,1.78)	-0.08 (-1.77,1.60)	-0.18 (-2.75,2.40)	-0.09 (-1.78,1.59)	0.00 (-2.34,2.35)	Auricular pressure and pointed psychological nursing	-0.03 (-2.33,2.28)	0.18 (-1.57,1.93)	0.14 (-2.00,2.28)	0.14 (-2.45,2.74)	0.14 (-2.31,2.60)	-0.38 (-2.52,1.75)	0.29 (-2.29,2.87)	0.39 (-2.07,2.85)	0.40 (-1.30,2.09)	0.47 (-1.81,2.74)	0.25 (-2.01,2.51)	0.35 (-1.35,2.04)	0.41 (-1.25,2.08)	0.40 (-1.30,2.11)	0.56 (-1.61,2.72)	0.60 (-1.84,3.03)	0.70 (-1.04,2.43)	0.75 (-1.84,3.33)	0.78 (-0.40,1.95)	1.06 (-1.52,3.65)	1.37 (-0.87,3.61)	1.75 (-0.24,3.74)	2.31 (-0.32,4.94)
-0.89 (-3.41,1.63)	-1.02 (-4.34,2.30)	-0.42 (-2.64,1.79)	-0.33 (-1.50,0.84)	-0.35 (-3.22,2.53)	-0.14 (-2.66,2.37)	-0.06 (-2.38,2.26)	-0.15 (-1.46,1.15)	-0.07 (-2.39,2.26)	0.03 (-2.13,2.18)	0.03 (-2.28,2.33)	TMS	0.20 (-1.31,1.71)	0.16 (-2.51,2.83)	0.17 (-1.17,1.51)	0.17 (-2.11,2.45)	-0.17 (-0.85,0.51)	0.31 (-2.10,2.72)	0.41 (-1.87,2.70)	0.42 (-1.90,2.75)	0.49 (-1.59,2.57)	0.28 (-0.17,0.73)	0.37 (-1.96,2.70)	0.44 (-1.86,2.74)	0.43 (-1.91,2.76)	0.58 (-1.38,2.54)	0.62 (-1.63,2.87)	0.72 (-1.63,3.08)	0.77 (-0.40,1.95)	0.80 (-1.18,2.79)	1.09 (-1.33,3.50)	1.40 (-1.35,4.15)	1.78 (0.00,3.56)	2.34 (-0.12,4.80)
-1.10 (-3.12,0.93)	-1.22 (-4.19,1.75)	-0.62 (-2.26,1.01)	-0.53 (-2.44,1.38)	-0.55 (-3.01,1.91)	-0.35 (-2.37,1.68)	-0.26 (-2.04,1.51)	-0.36 (-2.25,1.54)	-0.27 (-2.04,1.50)	-0.18 (-1.73,1.38)	-0.18 (-1.93,1.57)	-0.20 (-1.71,1.31)	TCE	-0.04 (-2.25,2.17)	-0.03 (-1.95,1.89)	-0.03 (-1.76,1.69)	-1.75 (-4.49,0.99)	0.11 (-1.79,2.00)	0.21 (-1.52,1.94)	0.22 (-1.56,2.00)	0.29 (-1.16,1.74)	0.07 (-1.37,1.51)	0.17 (-1.61,1.95)	0.24 (-1.51,1.99)	0.23 (-1.56,2.02)	0.38 (-0.89,1.64)	0.42 (-1.27,2.11)	0.52 (-1.30,2.34)	0.57 (-1.34,2.48)	0.60 (-0.70,1.90)	0.88 (-1.02,2.79)	1.19 (-1.11,3.50)	1.58 (0.63,2.52)	2.14 (0.18,4.10)
-1.06 (-3.43,1.31)	-1.19 (-4.89,2.52)	-0.59 (-2.63,1.46)	-0.49 (-3.41,2.42)	-0.51 (-3.82,2.79)	-0.31 (-2.67,2.06)	-0.22 (-2.38,1.93)	-0.32 (-3.22,2.59)	-0.23 (-2.39,1.93)	-0.14 (-2.84,2.57)	-0.14 (-2.28,2.00)	-0.16 (-2.83,2.51)	0.04 (-2.17,2.25)	Music therapy	0.01 (-2.91,2.93)	0.00 (-2.80,2.80)	-1.15 (-4.18,1.88)	0.15 (-2.76,3.06)	0.25 (-2.56,3.05)	0.26 (-1.05,1.57)	0.33 (-2.32,2.97)	0.11 (-2.52,2.74)	0.21 (-1.58,2.00)	0.28 (-1.86,2.41)	0.27 (-1.91,2.44)	0.42 (-2.13,2.96)	0.46 (-2.32,3.24)	0.56 (-1.64,2.75)	0.61 (-2.31,3.52)	0.64 (-1.15,2.43)	0.92 (-1.99,3.84)	1.23 (-1.38,3.85)	1.61 (-0.79,4.02)	2.17 (-0.78,5.13)
-1.06 (-3.85,1.72)	-1.19 (-4.72,2.33)	-0.59 (-3.11,1.92)	-0.50 (-2.28,1.28)	-0.52 (-3.63,2.59)	-0.31 (-3.09,2.47)	-0.23 (-2.84,2.38)	-0.32 (-2.09,1.44)	-0.24 (-2.84,2.37)	-0.14 (-2.60,2.32)	-0.14 (-2.74,2.45)	-0.17 (-1.51,1.17)	0.03 (-1.89,1.95)	-0.01 (-2.93,2.91)	Acupuncture	-0.00 (-2.57,2.57)	-0.66 (-2.09,0.77)	0.14 (-2.55,2.83)	0.24 (-2.33,2.82)	0.25 (-2.36,2.86)	0.32 (-2.07,2.72)	0.11 (-1.16,1.37)	0.20 (-2.41,2.81)	0.27 (-2.32,2.86)	0.26 (-2.36,2.88)	0.41 (-1.88,2.70)	0.45 (-2.09,3.00)	0.55 (-2.09,3.19)	0.60 (-1.18,2.39)	0.63 (-1.68,2.94)	0.92 (-1.77,3.61)	1.23 (-1.77,4.22)	1.61 (-0.53,3.75)	2.17 (-0.56,4.90)
-1.06 (-3.72,1.60)	-1.19 (-4.12,1.74)	-0.59 (-2.96,1.78)	-0.50 (-3.06,2.06)	-0.52 (-2.93,1.90)	-0.31 (-2.96,2.34)	-0.23 (-2.70,2.24)	-0.32 (-2.87,2.23)	-0.24 (-2.71,2.24)	-0.14 (-1.62,1.34)	-0.14 (-2.60,2.31)	-0.17 (-2.45,2.11)	0.03 (-1.69,1.76)	-0.00 (-2.80,2.80)	0.00 (-2.57,2.57)	DBS	0.53 (-1.74,2.80)	0.14 (-1.69,1.97)	0.24 (-1.41,1.90)	0.25 (-2.22,2.73)	0.32 (-1.04,1.69)	0.11 (-2.13,2.34)	0.20 (-2.27,2.68)	0.27 (-2.18,2.73)	0.26 (-2.22,2.75)	0.41 (-0.75,1.58)	0.45 (-1.16,2.07)	0.55 (-1.95,3.06)	0.60 (-1.96,3.17)	0.63 (-1.52,2.79)	0.92 (-0.92,2.76)	1.23 (-1.65,4.11)	1.61 (-0.35,3.57)	2.17 (0.27,4.07)
1.02 (-1.71,3.74)	0.31 (-2.06,2.69)	0.25 (-1.93,2.43)	-0.25 (-2.81,2.31)	1.51 (-1.21,4.22)	0.15 (-2.63,2.92)	0.20 (-2.26,2.66)	0.47 (-1.55,2.49)	-0.46 (-3.37,2.46)	-0.18 (-2.55,2.20)	0.38 (-1.75,2.52)	0.17 (-0.51,0.85)	1.75 (-0.99,4.49)	1.15 (-1.88,4.18)	0.66 (-0.77,2.09)	-0.53 (-2.80,1.74)	BLT	0.05 (-2.66,2.77)	0.32 (-2.06,2.70)	-0.80 (-3.21,1.61)	-0.08 (-2.29,2.13)	-2.22 (-5.16,0.71)	-0.26 (-1.67,1.14)	0.06 (-2.27,2.39)	0.98 (-1.48,3.44)	1.29 (-1.50,4.08)	-0.44 (-1.87,0.99)	-0.11 (-0.92,0.70)	0.69 (-1.35,2.73)	1.67 (-0.17,3.51)	0.33 (-2.02,2.68)	-1.00 (-3.57,1.56)	1.95 (-1.26,5.16)	-1.13 (-4.49,2.22)
-1.21 (-3.98,1.57)	-1.33 (-4.37,1.70)	-0.73 (-3.24,1.77)	-0.64 (-3.32,2.04)	-0.66 (-3.20,1.88)	-0.45 (-3.22,2.32)	-0.37 (-2.97,2.22)	-0.47 (-3.14,2.20)	-0.38 (-2.97,2.22)	-0.28 (-1.96,1.39)	-0.29 (-2.87,2.29)	-0.31 (-2.72,2.10)	-0.11 (-2.00,1.79)	-0.15 (-3.06,2.76)	-0.14 (-2.83,2.55)	-0.14 (-1.97,1.69)	-0.05 (-2.77,2.66)	Yoga	0.10 (-1.74,1.94)	0.11 (-2.49,2.71)	0.18 (-1.40,1.76)	-0.04 (-2.41,2.34)	0.06 (-2.54,2.66)	0.13 (-2.45,2.71)	0.12 (-2.49,2.73)	0.27 (-1.14,1.68)	0.31 (-1.49,2.11)	0.41 (-2.22,3.03)	0.46 (-2.22,3.14)	0.49 (-1.81,2.79)	0.78 (-1.23,2.78)	1.09 (-1.90,4.07)	1.47 (-0.65,3.58)	2.03 (-0.03,4.09)
-1.31 (-3.97,1.36)	-1.43 (-4.37,1.50)	-0.83 (-3.21,1.54)	-0.74 (-3.31,1.83)	-0.76 (-3.18,1.66)	-0.55 (-3.21,2.10)	-0.47 (-2.95,2.00)	-0.57 (-3.12,1.99)	-0.48 (-2.96,2.00)	-0.39 (-1.87,1.10)	-0.39 (-2.85,2.07)	-0.41 (-2.70,1.87)	-0.21 (-1.94,1.52)	-0.25 (-3.05,2.56)	-0.24 (-2.82,2.33)	-0.24 (-1.90,1.41)	-0.32 (-2.70,2.06)	-0.10 (-1.94,1.74)	Multidisciplenary rehabilitation	0.01 (-2.47,2.49)	0.08 (-1.30,1.46)	-0.14 (-2.38,2.10)	-0.04 (-2.52,2.44)	0.03 (-2.43,2.49)	0.02 (-2.47,2.51)	0.17 (-1.01,1.34)	0.21 (-1.41,1.83)	0.31 (-2.20,2.82)	0.36 (-2.21,2.93)	0.39 (-1.77,2.55)	0.68 (-1.17,2.52)	0.98 (-1.90,3.87)	1.37 (-0.60,3.34)	1.93 (0.02,3.83)
-1.32 (-3.29,0.66)	-1.44 (-4.91,2.02)	-0.85 (-2.42,0.73)	-0.75 (-3.36,1.85)	-0.77 (-3.81,2.27)	-0.57 (-2.54,1.41)	-0.48 (-2.20,1.23)	-0.58 (-3.17,2.02)	-0.49 (-2.21,1.23)	-0.40 (-2.76,1.97)	-0.40 (-2.09,1.30)	-0.42 (-2.75,1.90)	-0.22 (-2.00,1.56)	-0.26 (-1.57,1.05)	-0.25 (-2.86,2.36)	-0.25 (-2.73,2.22)	0.80 (-1.61,3.21)	-0.11 (-2.71,2.49)	-0.01 (-2.49,2.47)	Massage	0.07 (-2.23,2.37)	-0.15 (-2.43,2.14)	-0.05 (-1.27,1.17)	0.02 (-1.68,1.71)	0.01 (-1.73,1.74)	0.16 (-2.03,2.34)	0.20 (-2.25,2.65)	0.30 (-1.47,2.06)	0.35 (-2.26,2.95)	0.38 (-0.84,1.60)	0.66 (-1.94,3.27)	0.97 (-1.29,3.24)	1.36 (-0.66,3.37)	1.92 (-0.73,4.56)
-1.39 (-3.88,1.11)	-1.51 (-4.11,1.08)	-0.91 (-3.10,1.27)	-0.82 (-3.21,1.57)	-0.84 (-2.83,1.15)	-0.63 (-3.12,1.85)	-0.55 (-2.84,1.74)	-0.65 (-3.02,1.73)	-0.56 (-2.85,1.73)	-0.47 (-1.62,0.69)	-0.47 (-2.74,1.81)	-0.49 (-2.57,1.59)	-0.29 (-1.74,1.16)	-0.33 (-2.97,2.32)	-0.32 (-2.72,2.07)	-0.32 (-1.69,1.04)	0.08 (-2.13,2.29)	-0.18 (-1.76,1.40)	-0.08 (-1.46,1.30)	-0.07 (-2.37,2.23)	Cognitive training	-0.22 (-2.25,1.82)	-0.12 (-2.42,2.18)	-0.05 (-2.33,2.22)	-0.06 (-2.37,2.24)	0.09 (-0.63,0.80)	0.13 (-0.73,0.99)	0.23 (-2.10,2.55)	0.28 (-2.11,2.67)	0.31 (-1.64,2.26)	0.60 (-0.64,1.83)	0.90 (-1.82,3.63)	1.29 (-0.44,3.02)	1.85 (0.53,3.16)
-1.17 (-3.65,1.31)	-1.30 (-4.59,1.99)	-0.70 (-2.87,1.47)	-0.61 (-1.86,0.65)	-0.63 (-3.47,2.21)	-0.42 (-2.89,2.06)	-0.34 (-2.61,1.94)	-0.43 (-1.66,0.80)	-0.34 (-2.62,1.93)	-0.25 (-2.36,1.86)	-0.25 (-2.51,2.01)	-0.28 (-0.73,0.17)	-0.07 (-1.51,1.37)	-0.11 (-2.74,2.52)	-0.11 (-1.37,1.16)	-0.11 (-2.34,2.13)	2.22 (-0.71,5.16)	0.04 (-2.34,2.41)	0.14 (-2.10,2.38)	0.15 (-2.14,2.43)	0.22 (-1.82,2.25)	Placebo	0.10 (-2.19,2.38)	0.16 (-2.10,2.42)	0.15 (-2.14,2.44)	0.30 (-1.60,2.21)	0.34 (-1.86,2.55)	0.44 (-1.87,2.76)	0.49 (-0.76,1.75)	0.53 (-1.41,2.46)	0.81 (-1.56,3.19)	1.12 (-1.59,3.83)	1.50 (-0.22,3.22)	2.06 (-0.36,4.48)
-1.27 (-3.24,0.71)	-1.39 (-4.86,2.07)	-0.79 (-2.37,0.78)	-0.70 (-3.31,1.90)	-0.72 (-3.76,2.32)	-0.51 (-2.49,1.46)	-0.43 (-2.15,1.29)	-0.53 (-3.12,2.07)	-0.44 (-2.16,1.28)	-0.35 (-2.71,2.02)	-0.35 (-2.04,1.35)	-0.37 (-2.70,1.96)	-0.17 (-1.95,1.61)	-0.21 (-2.00,1.58)	-0.20 (-2.81,2.41)	-0.20 (-2.68,2.27)	0.26 (-1.14,1.67)	-0.06 (-2.66,2.54)	0.04 (-2.44,2.52)	0.05 (-1.17,1.27)	0.12 (-2.18,2.42)	-0.10 (-2.38,2.19)	Alexander technique	0.07 (-1.63,1.76)	0.06 (-1.68,1.79)	0.21 (-1.98,2.39)	0.25 (-2.20,2.70)	0.35 (-1.42,2.11)	0.40 (-2.21,3.01)	0.43 (-0.79,1.65)	0.72 (-1.89,3.32)	1.02 (-1.24,3.29)	1.41 (-0.61,3.42)	1.97 (-0.68,4.61)
-1.23 (-4.17,1.71)	-1.36 (-5.01,2.29)	-0.76 (-3.45,1.93)	-0.67 (-2.69,1.35)	-0.69 (-3.94,2.57)	-0.48 (-3.42,2.46)	-0.40 (-3.17,2.38)	-0.49 (-2.49,1.51)	-0.40 (-3.18,2.37)	-0.31 (-2.95,2.33)	-0.31 (-3.07,2.45)	-0.34 (-1.98,1.31)	-0.13 (-2.27,2.00)	-0.17 (-3.24,2.90)	-0.17 (-2.19,1.86)	-0.17 (-2.91,2.57)	-0.09 (-1.68,1.49)	-0.02 (-2.87,2.82)	0.08 (-2.67,2.82)	0.09 (-2.69,2.86)	0.16 (-2.42,2.73)	-0.06 (-1.64,1.52)	0.04 (-2.74,2.81)	0.10 (-2.66,2.86)	0.09 (-2.69,2.88)	0.24 (-2.23,2.72)	0.28 (-2.43,3.00)	0.38 (-2.42,3.18)	0.43 (-1.59,2.45)	0.47 (-2.03,2.96)	0.75 (-2.10,3.60)	1.06 (-2.08,4.20)	1.44 (-0.89,3.78)	2.00 (-0.89,4.89)
-1.33 (-3.28,0.62)	-1.46 (-4.91,1.99)	-0.86 (-2.40,0.68)	-0.77 (-3.36,1.82)	-0.79 (-3.81,2.23)	-0.58 (-2.53,1.36)	-0.50 (-2.18,1.19)	-0.59 (-3.17,1.98)	-0.51 (-2.19,1.18)	-0.41 (-2.75,1.93)	-0.41 (-2.08,1.25)	-0.44 (-2.74,1.86)	-0.24 (-1.99,1.51)	-0.28 (-2.41,1.86)	-0.27 (-2.86,2.32)	-0.27 (-2.73,2.18)	-0.06 (-2.39,2.27)	-0.13 (-2.71,2.45)	-0.03 (-2.49,2.43)	-0.02 (-1.71,1.68)	0.05 (-2.22,2.33)	-0.16 (-2.42,2.10)	-0.07 (-1.76,1.63)	Combined exercise	-0.01 (-1.71,1.69)	0.14 (-2.02,2.30)	0.18 (-2.25,2.61)	0.28 (-1.45,2.01)	0.33 (-2.26,2.92)	0.36 (-0.81,1.54)	0.65 (-1.94,3.23)	0.96 (-1.28,3.20)	1.34 (-0.65,3.33)	1.90 (-0.73,4.53)
-1.32 (-3.31,0.66)	-1.45 (-4.92,2.02)	-0.85 (-2.44,0.73)	-0.76 (-3.37,1.85)	-0.78 (-3.82,2.27)	-0.57 (-2.55,1.41)	-0.49 (-2.22,1.24)	-0.58 (-3.18,2.02)	-0.50 (-2.22,1.23)	-0.40 (-2.78,1.97)	-0.40 (-2.11,1.30)	-0.43 (-2.76,1.91)	-0.23 (-2.02,1.56)	-0.27 (-2.44,1.91)	-0.26 (-2.88,2.36)	-0.26 (-2.75,2.22)	-0.98 (-3.44,1.48)	-0.12 (-2.73,2.49)	-0.02 (-2.51,2.47)	-0.01 (-1.74,1.73)	0.06 (-2.24,2.37)	-0.15 (-2.44,2.14)	-0.06 (-1.79,1.68)	0.01 (-1.69,1.71)	VR	0.15 (-2.04,2.34)	0.19 (-2.27,2.65)	0.29 (-1.48,2.06)	0.34 (-2.27,2.96)	0.37 (-0.86,1.61)	0.66 (-1.96,3.27)	0.97 (-0.48,2.42)	1.35 (-0.67,3.37)	1.91 (-0.75,4.56)
-1.47 (-3.86,0.91)	-1.60 (-4.29,1.09)	-1.00 (-3.07,1.06)	-0.91 (-3.19,1.37)	-0.93 (-3.04,1.19)	-0.72 (-3.11,1.66)	-0.64 (-2.82,1.54)	-0.73 (-3.00,1.53)	-0.65 (-2.83,1.53)	-0.55 (-1.46,0.35)	-0.56 (-2.72,1.61)	-0.58 (-2.54,1.38)	-0.38 (-1.64,0.89)	-0.42 (-2.96,2.13)	-0.41 (-2.70,1.88)	-0.41 (-1.58,0.75)	-1.29 (-4.08,1.50)	-0.27 (-1.68,1.14)	-0.17 (-1.34,1.01)	-0.16 (-2.34,2.03)	-0.09 (-0.80,0.63)	-0.30 (-2.21,1.60)	-0.21 (-2.39,1.98)	-0.14 (-2.30,2.02)	-0.15 (-2.34,2.04)	Waitlist	0.04 (-1.08,1.16)	0.14 (-2.07,2.36)	0.19 (-2.09,2.47)	0.22 (-1.59,2.04)	0.51 (-0.92,1.93)	0.82 (-1.81,3.45)	1.20 (-0.38,2.78)	1.76 (0.26,3.26)
-1.51 (-4.15,1.12)	-1.64 (-4.38,1.09)	-1.04 (-3.39,1.31)	-0.95 (-3.49,1.59)	-0.97 (-3.14,1.20)	-0.76 (-3.40,1.87)	-0.68 (-3.13,1.77)	-0.78 (-3.30,1.75)	-0.69 (-3.14,1.76)	-0.59 (-2.03,0.85)	-0.60 (-3.03,1.84)	-0.62 (-2.87,1.63)	-0.42 (-2.11,1.27)	-0.46 (-3.24,2.32)	-0.45 (-3.00,2.09)	-0.45 (-2.07,1.16)	0.44 (-0.99,1.87)	-0.31 (-2.11,1.49)	-0.21 (-1.83,1.41)	-0.20 (-2.65,2.25)	-0.13 (-0.99,0.73)	-0.34 (-2.55,1.86)	-0.25 (-2.70,2.20)	-0.18 (-2.61,2.25)	-0.19 (-2.65,2.27)	-0.04 (-1.16,1.08)	Physiotherapy	0.10 (-2.38,2.58)	0.15 (-2.39,2.69)	0.18 (-1.95,2.31)	0.47 (-1.04,1.97)	0.78 (-2.08,3.63)	1.16 (-0.78,3.09)	1.72 (0.14,3.29)
-1.61 (-3.62,0.40)	-1.74 (-5.22,1.74)	-1.14 (-2.76,0.47)	-1.05 (-3.68,1.58)	-1.07 (-4.13,1.99)	-0.86 (-2.87,1.14)	-0.78 (-2.54,0.98)	-0.87 (-3.49,1.74)	-0.79 (-2.54,0.97)	-0.69 (-3.09,1.70)	-0.70 (-2.43,1.04)	-0.72 (-3.08,1.63)	-0.52 (-2.34,1.30)	-0.56 (-2.75,1.64)	-0.55 (-3.19,2.09)	-0.55 (-3.06,1.95)	0.11 (-0.70,0.92)	-0.41 (-3.03,2.22)	-0.31 (-2.82,2.20)	-0.30 (-2.06,1.47)	-0.23 (-2.55,2.10)	-0.44 (-2.76,1.87)	-0.35 (-2.11,1.42)	-0.28 (-2.01,1.45)	-0.29 (-2.06,1.48)	-0.14 (-2.36,2.07)	-0.10 (-2.58,2.38)	Psychotherapy	0.05 (-2.58,2.68)	0.08 (-1.19,1.36)	0.37 (-2.26,3.00)	0.68 (-1.61,2.97)	1.06 (-0.99,3.11)	1.62 (-1.05,4.29)
-1.66 (-4.44,1.12)	-1.79 (-5.31,1.73)	-1.19 (-3.70,1.32)	-1.10 (-2.28,0.08)	-1.12 (-4.22,1.99)	-0.91 (-3.69,1.86)	-0.83 (-3.43,1.77)	-0.92 (-2.68,0.83)	-0.84 (-3.44,1.76)	-0.74 (-3.20,1.71)	-0.75 (-3.33,1.84)	-0.77 (-1.95,0.40)	-0.57 (-2.48,1.34)	-0.61 (-3.52,2.31)	-0.60 (-2.39,1.18)	-0.60 (-3.17,1.96)	-0.69 (-2.73,1.35)	-0.46 (-3.14,2.22)	-0.36 (-2.93,2.21)	-0.35 (-2.95,2.26)	-0.28 (-2.67,2.11)	-0.49 (-1.75,0.76)	-0.40 (-3.01,2.21)	-0.33 (-2.92,2.26)	-0.34 (-2.96,2.27)	-0.19 (-2.47,2.09)	-0.15 (-2.69,2.39)	-0.05 (-2.68,2.58)	Traditional rehabilitation	0.03 (-2.27,2.34)	0.32 (-2.37,3.00)	0.63 (-2.36,3.62)	1.01 (-1.12,3.14)	1.57 (-1.16,4.30)
-1.70 (-3.25,-0.14)	-1.82 (-5.07,1.42)	-1.23 (-2.22,-0.23)	-1.13 (-3.44,1.17)	-1.15 (-3.93,1.63)	-0.95 (-2.49,0.60)	-0.86 (-2.07,0.35)	-0.96 (-3.25,1.33)	-0.87 (-2.08,0.34)	-0.78 (-2.80,1.25)	-0.78 (-1.95,0.40)	-0.80 (-2.79,1.18)	-0.60 (-1.90,0.70)	-0.64 (-2.43,1.15)	-0.63 (-2.94,1.68)	-0.63 (-2.79,1.52)	-1.67 (-3.51,0.17)	-0.49 (-2.79,1.81)	-0.39 (-2.55,1.77)	-0.38 (-1.60,0.84)	-0.31 (-2.26,1.64)	-0.53 (-2.46,1.41)	-0.43 (-1.65,0.79)	-0.36 (-1.54,0.81)	-0.37 (-1.61,0.86)	-0.22 (-2.04,1.59)	-0.18 (-2.31,1.95)	-0.08 (-1.36,1.19)	-0.03 (-2.34,2.27)	TAU	0.28 (-2.02,2.59)	0.59 (-1.31,2.50)	0.98 (-0.63,2.58)	1.54 (-0.82,3.89)
-1.98 (-4.76,0.80)	-2.11 (-4.39,0.17)	-1.51 (-4.02,1.00)	-1.42 (-4.10,1.27)	-1.44 (-3.00,0.13)	-1.23 (-4.01,1.55)	-1.15 (-3.75,1.45)	-1.24 (-3.92,1.43)	-1.15 (-3.76,1.45)	-1.06 (-2.75,0.63)	-1.06 (-3.65,1.52)	-1.09 (-3.50,1.33)	-0.88 (-2.79,1.02)	-0.92 (-3.84,1.99)	-0.92 (-3.61,1.77)	-0.92 (-2.76,0.92)	-0.33 (-2.68,2.02)	-0.78 (-2.78,1.23)	-0.68 (-2.52,1.17)	-0.66 (-3.27,1.94)	-0.60 (-1.83,0.64)	-0.81 (-3.19,1.56)	-0.72 (-3.32,1.89)	-0.65 (-3.23,1.94)	-0.66 (-3.27,1.96)	-0.51 (-1.93,0.92)	-0.47 (-1.97,1.04)	-0.37 (-3.00,2.26)	-0.32 (-3.00,2.37)	-0.28 (-2.59,2.02)	Supportive instruction	0.31 (-2.68,3.30)	0.69 (-1.43,2.82)	1.25 (-0.55,3.06)
-2.29 (-4.75,0.17)	-2.42 (-6.18,1.34)	-1.82 (-3.97,0.33)	-1.73 (-4.72,1.26)	-1.75 (-5.12,1.63)	-1.54 (-3.99,0.92)	-1.46 (-3.71,0.80)	-1.55 (-4.53,1.43)	-1.46 (-3.72,0.79)	-1.37 (-4.15,1.41)	-1.37 (-3.61,0.87)	-1.40 (-4.15,1.35)	-1.19 (-3.50,1.11)	-1.23 (-3.85,1.38)	-1.23 (-4.22,1.77)	-1.23 (-4.11,1.65)	1.00 (-1.56,3.57)	-1.09 (-4.07,1.90)	-0.98 (-3.87,1.90)	-0.97 (-3.24,1.29)	-0.90 (-3.63,1.82)	-1.12 (-3.83,1.59)	-1.02 (-3.29,1.24)	-0.96 (-3.20,1.28)	-0.97 (-2.42,0.48)	-0.82 (-3.45,1.81)	-0.78 (-3.63,2.08)	-0.68 (-2.97,1.61)	-0.63 (-3.62,2.36)	-0.59 (-2.50,1.31)	-0.31 (-3.30,2.68)	Balance training	0.38 (-2.11,2.87)	0.94 (-2.08,3.97)
-2.67 (-4.91,-0.44)	-2.80 (-5.92,0.32)	-2.20 (-4.09,-0.31)	-2.11 (-4.24,0.02)	-2.13 (-4.76,0.51)	-1.92 (-4.15,0.31)	-1.84 (-3.85,0.17)	-1.93 (-4.05,0.18)	-1.85 (-3.85,0.16)	-1.75 (-3.57,0.07)	-1.75 (-3.74,0.24)	-1.78 (-3.56,-0.00)	-1.58 (-2.52,-0.63)	-1.61 (-4.02,0.79)	-1.61 (-3.75,0.53)	-1.61 (-3.57,0.35)	-1.95 (-5.16,1.26)	-1.47 (-3.58,0.65)	-1.37 (-3.34,0.60)	-1.36 (-3.37,0.66)	-1.29 (-3.02,0.44)	-1.50 (-3.22,0.22)	-1.41 (-3.42,0.61)	-1.34 (-3.33,0.65)	-1.35 (-3.37,0.67)	-1.20 (-2.78,0.38)	-1.16 (-3.09,0.78)	-1.06 (-3.11,0.99)	-1.01 (-3.14,1.12)	-0.98 (-2.58,0.63)	-0.69 (-2.82,1.43)	-0.38 (-2.87,2.11)	Stretching exercise	0.56 (-1.62,2.74)
-3.23 (-6.05,-0.41)	-3.36 (-6.27,-0.45)	-2.76 (-5.31,-0.21)	-2.67 (-5.40,0.06)	-2.69 (-5.07,-0.30)	-2.48 (-5.30,0.33)	-2.40 (-5.04,0.24)	-2.49 (-5.21,0.22)	-2.41 (-5.05,0.24)	-2.31 (-4.06,-0.56)	-2.31 (-4.94,0.32)	-2.34 (-4.80,0.12)	-2.14 (-4.10,-0.18)	-2.17 (-5.13,0.78)	-2.17 (-4.90,0.56)	-2.17 (-4.07,-0.27)	1.13 (-2.22,4.49)	-2.03 (-4.09,0.03)	-1.93 (-3.83,-0.02)	-1.92 (-4.56,0.73)	-1.85 (-3.16,-0.53)	-2.06 (-4.48,0.36)	-1.97 (-4.61,0.68)	-1.90 (-4.53,0.73)	-1.91 (-4.56,0.75)	-1.76 (-3.26,-0.26)	-1.72 (-3.29,-0.14)	-1.62 (-4.29,1.05)	-1.57 (-4.30,1.16)	-1.54 (-3.89,0.82)	-1.25 (-3.06,0.55)	-0.94 (-3.97,2.08)	-0.56 (-2.74,1.62)	Occupational group activities
BLT: bright light therapy; CBT: cognitive behavioral therapy; DBS: deep brain stimulation; TAU: treatment as usual; TMS: transcranial magnetic stimulation; rTMS: repetitive transcranial magnetic stimulation; tDCS: transcranial direct current stimulation; VR: virtual reality; LSVT-BIG: Lee Silverman Voice Therapy BIG.
